# Supplementary material for: Reproducibility of CRISPR-Cas9 methods for generation of conditional mouse alleles: a multi-center evaluation
Source: Genome Biol. 2019 Aug 26;20:171. doi: 10.1186/s13059-019-1776-2 (PMC6709553; doi:10.1186/s13059-019-1776-2)
Supplement: Supplementary file 1 — Table S1. The guide RNA and singlestranded Oligonucleotide DNA sequences, their concentrations and the length of genomic regions floxed (in bp) reported in this study. (XLSX 29 kb) [file 13059_2019_1776_MOESM1_ESM.xlsx]

## Sheet: Supplementary Table 1
Table S1: Guide RNA and single stranded Oligonucleotide DNA sequences, their concentrations and the length of genomic regions floxed (in bp) used in this study
Laboratory (name)	Gene	5' guide RNA	3' guide RNA	5" donor sequence	3' donor sequence	Cas9 concentration (in ng/µl)	SgRNA concentration (in ng/µl)	ssODN concentration (in ng/µl)	Exons floxed	distance between targets	SgRNA tested (Yes or No)	the participating laborotory's comments on using the 2-loxP/2 sgRNA approach
Experimental Animal Division, RIKEN BRC, Japan	Lcmt1	5'-ACAAAAGTTTACCCTCACGC-3'	5'-AAGAGGTTTTGTATCTATCC-3'	5'-ATCCATCTGGGCTGCACAATAATACCTTGTCTCAAAAGAACCAAAACACCAACCATAACTTCGTATAGCATACATTATACGAAGTTATTGAGGGTAAACTTTTGTGCCGTTTTATAGTGTTTAGTAACAACTGATAGGCTTTTAAGTA-3'	5'-ACCCTGTGTACTGTATGTGCTGTGTTTTGACAACTCTCAACTCCTCCCCACTATCCCACTATAACTTCGTATAGCATACATTATACGAAGTTATTAGATACAAAACCTCTTAGTTTTTCCTGCATCTATTCTTTTGCTAATACATGTGTTTTGT-3'	mRNA (IVT)=100 ng/µl	(IVT) 20 ng/µl	100 ng/µl	Exon 3	8-900 bp	No	Four loci attempted prior to abandoning this method. For the Trf gene, the failed by-product of the first injection was used to insert the second LoxP in a sequential
	Trp53	5'-AGGACCCAAGATGGCCGTGA-3'	GCCCCGGATTAGGTCCCCAG	5'-GCCTGAATAAAAGACGGAAGAGCTGCCCCATTCCTGCTTCTCTGGAAATGGTGTCCCTCAATAACTTCGTATAGCATACATTATACGAAGTTATGGCCATCTTGGGTCCTGACTTCTTCTCAAAGGAGCCTGGCCGACTTCTTGGATACTTGTA-3'	5'-CAGTTGTGGGTTAGGTGGACTAAAGGCACCGTGAGCCGCTATAACTTCGTATAATGTATGCTATACGAAGTTATGGGGACCTAATCCGGGGCCTGGCACACACTTGGCAAGTATCCTGGAACTGAGTTATACCC-3'	Protein = 100 ng/µl	synthetic 75 ng/µl	25 ng/µl	Exon 2 to 9	4kb	No
	Trf	5'-GTACTGCTTGTGTCCCCGGG-3'	5'-GTGAGGCACTCGGGGTATGT-3'	5'-AACAGAGTGGGCAAAGTCTAGGGCAAGCCTTGTTTAGCAAGAAGTACTGCTTGTGTCCCCATAACTTCGTATAGCATACATTATACGAAGTTATGGGAGGGTAACTGAAGAGCAGGGGTTAACTTATTCCTGTCTAGAAACCCTGCTTAGTACATGAAA-3'	5'-TCTGGCTGGCGTCTCCTCTCAGTGGGCTGGGTAGCATCTGAAGGGACCTACAATAACTTCGTATAGCATACATTATACGAAGTTATTACCCCGAGTGCCTCACAGTAGACCATGCTCAGGATACTAGACGCTGCCCCGCACCACCC-3'	mRNA (IVT)=100 ng/µl	(IVT) 20 ng/µl	100 ng/µl	Exon 5	5-600 bp	No
	Ppme1	5'-AATCCTTATCTAGGGGATTC-3'	5'-ACTAGCTAATGAATTCATGC-3'	5'-CTCAAGTGTCATGTTGGTGTAATTCCTGAGCCAAAATAGTACTTCCAACTATAACTTCGTATAGCATACATTATACGAAGTTATTTCTGGCTCTAAACTAAAGAAAAGCCATCCAGGAAACATGGATGAAAACCACAGGCCAGC-3'	5'-GGGTATGTATCTTTTATAGTCTTCTGTTTGGAGAAATATTTGAATATAAGTAGCCTTGAATAACTTCGTATAGCATACATTATACGAAGTTATTGAATTCATTAGCTAGTATCACAGGAAAGTGAAGGCAGGCTATGGAAGAA-3'				Exon 4 and 5	1.1 kb	No
Osaka University, Japan	Trmt6	5'-GACTGAGATCTCCGATAGGAAGG-3'	5'-CCAGCGTTATGCTCTCAACATCC-3'	5'-CTGTCGTGTGCTTGTCTTTGAAGTTGCTCTAAGAGACTGAGATCTCCGATGAATTCATAACTTCGTATAATGTATGCTATACGAAGTTATAGGAAGGCTAATGCCTGACCCTTGGCAGTACTTCATTAGTTCTACATCCA-3'	5'-AGATGGTTCAGCATTTATGAGCATTCACTGCTCTTTCAAAGGACCAGCGTGGATCCATAACTTCGTATAATGTATGCTATACGAAGTTATTATGCTCTCAACATCCTGCCCAGTGACTCATAGCTACCTGTAACTCCAGT-3'	mRNA (IVT)=20 ng/µl	(IVT) 25 ng/µl	50 ng/µl	Exon 2 to 8	4.8 kb	No	7 loci attempted prior to abandoning this method.
	Slc7a14	5'-CATCAGCAGGACTATACCCCAGG-3'	5'-TAGCCATGGATGTATTGGTCAGG-3'	5'-GGGCCATGGATGGTCCGAGGCACCAGGACCTGTTCATCAGCAGGACTATAGCTAGCATAACTTCGTATAATGTATGCTATACGAAGTTATCCCCAGGCATCTTCTCTCTGCAACCCCACACTGCAAATGAAAAGTCACCA-3'	5'-ACTAAGCATTCCCGGCCTAATAAAGCAAGAGAAATAGCCATGGATGTATTATAACTTCGTATAATGTATGCTATACGAAGTTATGGTCAGGTTAAAGTGACAGGCATTCACATTGATCAGCAGCCTGTCCACTA-3'				Exon 4 to 7	15.6 kb	No
	Tmem163	5'-AACACTCATCCGATACTGCCAGG-3'	5'-CCCAATACCATGCACCACGCTGG-3'	5'-CCTCTAACTCAGAGAGCTTCTGCTACCCTGGGGAAACACTCATCCGATACATAACTTCGTATAATGTATGCTATACGAAGTTATTGCCAGGGATGCCAGAATTTTCGATAATTTTGTTTTGTTTTTAACGTGCA-3'	5'-GTAGGTCACTAAAGATGGACCATAGTAAGGAACTCACCCATGTCCAGCGTATAACTTCGTATAATGTATGCTATACGAAGTTATGGTGCATGGTATTGGGCTTATTTACAGGATGGGTGGAGGGCTATATACAG-3'				Exon 2 to 7	173.5 kb	No
	Wtap	5'-TGGATTATCACTACAAGCCTGGG-3'	5'-CCAAGGTACTAATAGCATGCAGG-3'	5'-AATCCTCACCACAGGGCACTTTGATGCCCTCCCTCCCTCCTTCCCCAGGCATAACTTCGTATAATGTATGCTATACGAAGTTATTTGTAGTGATAATCCATTTTCCAGTTTCTTTAACTTCCTGAGTGCCTCAG-3'	5'-GAAACAAAACCATTGAATGTTAAAAGAGTGCTCCCCAAGGTACTAATAGCATAACTTCGTATAATGTATGCTATACGAAGTTATATGCAGGGACATTTTTCTAAGTTTGTGTGTGTGATGTTTTGTTTAAGGTG-3'				Exon 3 to 7	15 kb	No
	Mettl3	5'-AGGTGATCTAGAGCTAACGCTGG-3'	5'-CCCAAGGATCGTCAGCTATTCTG-3'	5'-TTGGCAAAACAGCAAGTGCTGCCATGTGAATGAAAGGTGATCTAGAGCTAATAACTTCGTATAATGTATGCTATACGAAGTTATACGCTGGTCAGAGACCCTGCTTGAAGTGAAAGATGTGTGTGCTAGCGATG-3'	5'-CATTCATTAGAACCCAAAGGGCTGTTCTTAAAGCTCTAACTGCCCAAGGATAACTTCGTATAATGTATGCTATACGAAGTTATATCGTCAGCTATTCTGTGGGCTATATTAAATCTGCCCCCTAGTGGCTACT-3'				Exon2 to 10	4.6 kb	No
	Mettl14	5'-TTTCATTCACCATTGGCGACAGG-3'	5'-CAGAATAGCTGACGATCCTTGGG-3'	5'-CTTTCTGTGTTACTGCTTCTGATGCCAACTTGTATTTCATTCACCATTGGATAACTTCGTATAATGTATGCTATACGAAGTTATCGACAGGGAATCATCCTAATTTCAAATTTAACCAAATGCGTAAAATACTT-3'	5'-TTAGTTAGCTCTGGTCCACCTGACGCTCAGAAGCTTCCCTTCTGCACGCTATAACTTCGTATAATGTATGCTATACGAAGTTATTAGGAGGAAGAACTGACAGCGGAACTCAGTAGCCGACCATTAGAGTCATG-3'				Exon2 to 9	11.7 kb	No
	Klotho	5'-GGCCACAGGATTGTGCGATGTGG-3'	5'-CTTCCCTTTGGTGTTACGGCTGG-3'	5'-GTGGACGCGGGGAGTGGGCGACGCGGGGACATCTCAGGATGGAGGCCACAGGATTGTGCGATAACTTCGTATAATGTATACTATACGAAGTTATATGTGGAATAGTCTGCTCCCTGAGCTGGCTGCAGCAGGTGCTTGTTCTCCGACGTCCCTA-3'	5'-CATGAATATGTAAGCTCTGTTAAGACAATACAAAGATAAGGCACTTCCCTTTGGTGTTACATAACTTCGTATAATGTATACTATACGAAGTTATGGCTGGGGTCCCTGCTCAGGAAGTTAAGTTTTTCATAAATAAGATTCAACACAGAAGTCC-3'				Exon1 to 3	30.6 kb	No
Tokai University, Japan	Arhgef16	5'-CGACATCAGAGGTCGGCCGA-3'	5'-CTCACTTTGCGGTTACTAAC-3'	5'-CATAGCTCAGGATCACCCACTGGCCTCACATACCAGGCGGCCATGACCTAGAGAACCCTCATAACTTCGTATAATGTATGCTATACGAAGTTATGTCGACCCGACCTCTGATGTCGTTTGCTCACATTGTTACCACCCTGCCGGACTCATCGGAGTCAGA-3'	5'-TTGGGTAATTAACAACACATATTAAGGCGGTGTGATTAATCTTGCTCACTTTGCGGTTACGAATTCATAACTTCGTATAATGTATGCTATACGAAGTTATGATGCTGTAGCCTGCAGACACACACTTAGGCATGTACACACACACCCTGGGCCCTGCAGA-3'	mRNA (IVT)=20 ng/µl	(IVT) 100 ng/µl	100 ng/µl	Exon 7 and 8	1 kb	No	One locus attempted before abandoning this method; decision to abandon was made after discussion with other transgenic facilities.
Laboratory Animal Resource Center, University of Tsukuba	Cd226	5'- AATGTCTTTCTAACTAGATC-3'	5'-GTTTACGACATTATTCGTTG-3'	5'-TAACATTGAAGGAGTTCTGTAAATAAGTATTTGTATATGTGTTCAATGTCTTTCTAACTACTCGAGATAACTTCGTATAGCATACATTATACGAAGTTATGATCAGGGATCCCGTAGACTGTAAAATACCTCTCTATTATGGTCATACATACCTCCTGGT-3'	5'-CACTTGCACTCAGAAATGACAGCAATTAAGAAAAAAATGAGATGGTTTACGACATTATTCATAACTTCGTATAATGTATGCTATACGAAGTTATGTCGACGTTGAGGAAAAATTAGATCAAAAATCTAGCAATGGAATTGGGAAAAGAATACAATAACAT-3'	Plasmid (pX330)=5ng/µl		10 ng/µl	Exon2 and 3	2.8 kb	Yes	14 genes attempted before abandoning this method. Of those the data for 6 genes data is shown here
	Igf1	5'-CGAAAGGAGCCGAGGATAGG-3'	5'-TCTAAAGAGCCGAAAATGCA-3'	5'-ACTATTGTTCCATTTTATGGGTGAGGAAGCAAGTTCACATGGTCGAAAGGAGCCGAGGATATAACTTCGTATAGCATACATTATACGAAGTTATCTCGAGAGGGGGTTGAGCTCACATCAAACTGTTGTGATTTTTACCTGATTTTTCAATCTTCTGCTC-3'	5'-GAGAAAAAAAATATATATATAACTATATCTCCTAGTCCCTGCCTCTAAAGAGCCGAAAATATAACTTCGTATAGCATACATTATACGAAGTTATCTGCAGGCATGGATGTTGTAGAGATCCAGTTGCTCTAAGTTTCTCTCTGAATTTTGGCTGCTGAAG-3'				Exon 4	1.4 kb	Yes
	Pik3cb	5'-ACTTGATCATCGCAGGAGTT-3'	5'-GGTACTAGCTGCCGGCACTT-3'	5'-CAACCCCGAGTCTGGTTTTGTTTTGTTTTGTTTTAGCCATCAAACTTGATCATCGCAGGAATAACTTCGTATAGCATACATTATACGAAGTTATGAATTCGTTGGGAGAAGCATAGGTGGTGCCTATCTGAGGGAGCTAGGGAGCCAGGCGATGTGATTT-3'	5'-TCCACAGTGGAAGGGCATGCTACCGTGCCAGCCCACACACTGGGGTACTAGCTGCCGGCAATAACTTCGTATAGCATACATTATACGAAGTTATGATATCCTTTGGTTTCCACTGGTCTGCCTTTGACCTTCAGTCATCAGAGCAGAAAAGCAGCTGAGT-3'				Exon22 and 23	3.8 kb	Yes
	Gata3	5'-GACAAATCCCAATATAGCTG-3'	5'-GGAAGCCAGAAGTTGCTATC-3'	5'-GTAAAATAATACAATTCATAACAAAAATAATAAAAAGCTAGACTGACAAATCCCAATATAATAACTTCGTATAGCATACATTATACGAAGTTATGAATTCGCTGAGGAAAACCTTGACCTTCTGATCCTCCTGCCTTTGCCTCCCAAAGCTGGGATTACA-3'	5'-ATAGCAATAGAAATCTAACTAGGATAGTGTGTGTATGTACATAGGGAAGCCAGAAGTTGCATAACTTCGTATAGCATACATTATACGAAGTTATGAATTCTATCAGGTGTCTTTTTTGATTATTCTCCTAGAGCTGGACCTTGAGGTTAACAATTTGGCT-3'				Ebhancer	7 kb	Yes
	Gcn1l1	5'-AGAGCCCTCACCTATCCTAT-3'	5'-TCAAATTCCTGGCACACCGA-3'	5'-GTGGGAGAGGGTGGCAGAGGCAGGAGGCGTGTTTCCCAGGCACAGAGCCCTCACCTATCCATAACTTCGTATAGCATACATTATACGAAGTTATGAATTCTATTGGAGACTAAAGATTTTTTAGTGGAGGAAACACTAAGTGGAGGTTTAGAGTTCAGAC-3'	5'-CTGATGCTAGTGCTGCAGGTCTGAGCTAAGCCATCATGTGGCATCAAATTCCTGGCACACATAACTTCGTATAGCATACATTATACGAAGTTATGATATCCGATGGCAGGTACTGGATTGCTGCACCCCTGGCCCTCTAGACCTGCTTCAGGTCCTTAGT-3'				Exon 46 to 53	4.8 kb	Yes
	St3gal5	5'-TAAGTACAGTCAGCCAACTT-3'	5'-TATGTGTGGGCTGCCGTCAC-3'	5'-TCCTTGTGTTTTCTATAGATCTGACCACTATGCATACTGCAGGTAAGTACAGTCAGCCAAATAACTTCGTATAGCATACATTATACGAAGTTATGAATTCCTTAGGGCCCATCTTCTGGTGACAGTTTGCCTCAGTGGCATAATGAAAGTAATGGCCTTG-3'	5'-GGCCAAGTGTCCAAACTGCATTGCTTACCCTAGATCCAAGGCCTATGTGTGGGCTGCCGTATAACTTCGTATAGCATACATTATACGAAGTTATCTCGAGCACTGGCCAGGCCTCGCAGAGGAAGGAGGTTTGGAAAGGTGGAGGTGGGGGCTTGGTAAC-3'				Exon 4	8-900 bp	Yes
TIGM, USA	Irf3	5'-CATGAGTTTGTCAGCACCGT-3'	5'-GATGTTTCCTCAGCTGCTT-3'	5'-CAAGTAGATAACTAGAATGATGGCTTAAAAAAAAAAAAGCCTTGAAGGTGGACATGGTGACATGAGTTTGTCAGCAGCTAGCATAACTTCGTATAATGTATGCTATACGAAGTTATCCGTGGGCAGGGCAGGGCAGGGTGGAGGGTGAGGTCTCAGCTTGGAGCCCACCTTTGGTTATAA-3'	5'-CGGCAGTGAGGAGGACGGTGGGCTCGCAGCTCAGGAGGCTGTTGGGATGTTTCCTCAGCTATAACTTCGTATAGCATACATTATACGAAGTTATGAATTCGCTTGGGGCCCAATGCCGCTCTCTGACTGACACTCGATGCCAGCCCTTGAGGGTGTGGCA-3'	mRNA (IVT)=50 ng/µl	(IVT) 100 ng/µl	100 ng/µl	Exon 3 to 6	1.9 kb	No	4 genes targeted using the 2-loxP/2-donor approach, 3 of which were successful.
	Phactr1	5'-CCACCCCGACTTGGTGTGCCAA-3'	5'-TAACGTGTATATCCGTACTAGG-3'	5'-ATAACCCTGACCCACGCAGTGTAATCGGTCATGAGTGGACCCACCAGCCCAGCAACCATGCTCACCCCCAATAACTTCGTATAATGTATGCTATACGAAGTTATGAATTCCCCCGACTTGGTGTGCCAAAGTCACATTCCATAACCACTGAGTCGCACAAAAAAAACTGCTCAGTGACAG-3'	5'-GCAGACATGCATGTACACACACAGACACACACAGGCACACACACAAAGGAGTAACGTGTATATCCGTACTATAACTTCGTATAATGTATGCTATACGAAGTTATGAATTCAGGCCATATTGTTCCTCTAAACAACATTGCCAGTTTGAGAAGGCTGTGCATGTGTGGTTAGTCATCGTGA-3'				Exon 7	1.6 kb	Yes
	Actrt2	5'-CCCAAGTTGAGTGCCAGGTCTC-3'	5'-CCACCTGAATGCTACTGTTGAA-3'	5'-TATGAACCCACCTTTCCAAGGTTCCCTTCATCATCAGGGAAAAGGGAAACTGTGTCCAGGCTCAGCCCCCATAACTTCGTATAATGTATGCTATACGAAGTTATGAATTCAAGTTGAGTGCCAGGTCTCAGAGCTAGCATGTGCCTCTGTGTGTGTGAGGCCATAGTAGGTGGCTCCTCC-3'	5'-CTAGGCAAAGTTGAAGCAAGAAGATCCAGCCAAGGTGTCCCCCATGGGCCATCACACAGCACAGCTACCAATAACTTCGTATAATGTATGCTATACGAAGTTATGAATTCCCTGAATGCTACTGTTGAATTGCTTGTCTCAAGATGCTCTGGGTTGCTAAGGCTGGGGCCAGTTCTCCCG-3'				Entire Gene	2.6 kb	Yes
	ApoA1	5'-CCTTGTAACCAGCACCGACCAC-3'	5'-CTAGCCGAGTTTCCAGGTGGGG-3'	5'-CCCCAGTACTGGTCAGACAGCACCCAAAACAAAACAAAACAAAACAAAAAACAAAAAACGGGACTGGCCTATAACTTCGTATAATGTATGCTATACGAAGTTATGAATTCTGTAACCAGCACCGACCACATCTGTGTTCTTGGTGCCTTCCGCCATGTGTACAGAGGAATGTAAAGGGAA-3'	5'-GATGAGAGTGTCTGGCAATAGGACTGGCTTTGAGACCGCTGGTTTCTTGTGCTAGCCGAGTTTCCAGGTGATAACTTCGTATAATGTATGCTATACGAAGTTATGAATTCGGGTCCAGAGGGTGCAGGACGGGAGCCTCTTCCACTCCCTAGAGCCAGGATTCCTTCAGGAGCCAGGAAG-3'				Exon 4	1.6 kb	Yes
University of Adelaide, Australia	Depdc5	5'-GATAGGGATACTGGTCTTCT-3'	5'-CTGATCTCAAAAACTACTTC-3'	5'-CCTTGGGGACAAGAGATTTTACCTACTCACAGTCTTCATATTTGATAGGGATACTGGTCTGAATTCATAACTTCGTATAATGTATGCTATACGAAGTTATTCTAGGTCTATCACCAAGCTATATCTGTCTTATAAACACACACACACACCTCTATATACA-3'	5'-GTACAGGTGAGCAGTTCAAGAGTGAAGGAAAGTAGGCACCCTGCTGATCTCAAAAACTACATAACTTCGTATAGCATACATTATACGAAGTTATGCTAGCTTCAGGCTAGTCAGAGCTGTGTAGTAAGACCCAATGTCAAAAAACAAAACAAAACATGCT-3'	mRNA (IVT)=100 ng/µl (Scr7 1 mM)	(IVT) 20 ng/µl	100 ng/µl	Exon 4	2.1 kb	No	One locus attempted before abandoning this method; decision to abandon was made after discussion with other transgenic facilities.
University of Rochester, USA	Akap12	5'-AGGATTTCAGACACGAATCA-3'	5'-AAGACTAGAGAACGGCGGTC-3'	5'-CAGGCCTCAGGCTCAAGCTAACCCTCCAACTTCAGCCACTGAAGCATCAGGATTTCAGACAATAACTTCGTATAATGTATGCTATACGAAGTTATCGAATCATAACACCGGGCTCACCTGACATCATTTCATCTTTTCCCCCTAGCATTTTAATGCTTAGTGAC-3'	5'-CGGATGCCCCACCGGCCATCCCCCAGGCTGCCAGCCCACCGGAAGAGAGAAGAAAGACTAGAGAAATAACTTCGTATAGCATACATTATACGAAGTTATCGGCGGTCAAAGCAGATATGATGGTTGCAGAAGGGCTGGCTAGGTCGCCGCCCTTAGAGACCCTCCACAAA-3'	mRNA (IVT)=50 ng/µl	(IVT) 100 ng/µl	100 ng/µl	Exon 1	1.5 kb		One locus attempted before abandoning this method; decision to abandon was made after discussion with other transgenic facilities.
Maine Medical Center Research Institute, USA	Cav3 (design 1)	5'-TGCCTACAAAAAGGGTCCTT TGG-3'	5'-CTTGAACCAAAACCCCTGGTGGG-3'	5'-ACAGTTCATTGTGGCTGAAAACACATGTTGGAGGAAGGCATTCACCTCATGGCAGGGAAGTGAAAGAGAAAGAGGAAGGCACCTATGGTCTAACAACCTTCCACTAGATGCCTACAAAAAGGGTCCTTTGGTCTCCCAGTAGTGCCTCCCTGGGGACCAAGGCACTGTTCTATTAGAGGACATTTCAGATCCAATCTCTAGCAGCATCTTACCATTCCTAACCCTGCCATTAAGGGTTCTGAGTATTTGT-3'	5'-ACCTCAGCAACCCAGCGCTCAGATTGCTTTCCTTACATCCTGTCTTGGGAACCTGGTCCCTTCAAGGTGACACTAAATGTTTCCAAATTTCCAGCTAGACCACAGCACGTGGTGCAGTTGGCAAATCCCACCAGGGGTTTTGGTTCAAGATCATTGTGTCTTTCCACAAACAAATGAGCACACCTAGGACTCCAGAGAATAATATCAGGTCCCCCTCTTGCCCCCTGCCACAGCCCATGAAACTGTCATC-3'	mRNA=50 ng/µl	(IVT) 50 ng/µl	50 ng/µl	Exon 2	1.9 kb	Yes	7 loci attempted; 1 one successful (Dock7). Due to inherent difficulties, this method was not used for any additional projects.
	Cav3 (design 2)	5'-ACATGCCAAACCTACCCATC TGG-3'	5'-ACACACTGGGCCTTGCCACG TGG-3'	5'-AGCTCCTTCCTCCCCCCCCCCCCCCGAGTCCCTTACTCTATACCTAACCTCTTTGGTTGACCAATTCCATTTTAAAGAGGAGGGAACAAATCTCACTGAAGTTAAAAGACATGCCAAACCTACCCATCTGGTCAGCAGCTGCACTGGCATGCAAGCTCTCCTTTGGACTCTAGCTTTCTAGGTTTTTGTTCCTGTGGGTGGCTTGCTTGTTTGTTCACTTGTTTGTTTGAGACAGGATCTCACACTATAG-3'	5'-TCTCCCATACAAGGAGATTATTTTCAAATGACTTCTGCTGTCCCTGAGGCAGGTGAGGAGTACCGAGGGCAGGTGAGCATCTCTGGGCACTGCTGAAAATAGATCCCCAACTTCAGGCCACTAGGAATCCCCACTCTGGCTCAGACACTGAGACGGGAACACACTGGGCCTTGCCACGTGGCTTATGCGCACCATCAGTCCTAAAAAATGTCACGAGTGCAGGAGGCTCAGGGTATGTACATCTGAGTTA-3'	mRNA=50 ng/µl	(IVT) 50 ng/µl		Exon 2	2.2 kb	Yes
	Cav3 (design 3)	5'-CTTGGGATCCCACCGCAGTT AGG-3'	5'-TCAGGGCCGCCGGGGTTCAT GGG-3'	5'-AGGGGTAGATCTCACTGAGAGTCATCACCTTCGCTGAGGGATGCAGCATAGCCTTGGGATCCCACCGCAGAATTCATAACTTCGTATAGCATACATTATACGAAGTTATGTTAGGGTAGCAGGAAGACCGTGGAGTAGTCATGATGCCTGGATTGAGCCTGGTCCTGGTCCAGGCTAGAGCTCCTACCTG-3'	5'-GTGCGGGAGGAGCCAGAAGGAAAAGACAGCCCAGTGTGGAAACACGGGCACCCCTGCTCCGCTCAGCCTCCCATGAAGCTTATAACTTCGTATAGCATACATTATACGAAGTTATAACCCCGGCGGCCCTGACTGAGCGGAGGGTTCCTTAAGAGGCAGCTAGCGCAAGGCTTTGCGTTCACATGTACTG-3'	mRNA 60 ng/µl	(IVT)=25 ng/µl	50 ng/µl	Exon 2	6-700 bp	Yes
	Cav3 (design 4)	5'-CCTGCTACCCTAACTGCGGT GGG-3'	5'-GGCGGCCCTGACTGAGCGGA GGG-3'	5'-TGCCTATCAAGGGGTAGATCTCACTGAGAGTCATCACCTTCGCTGAGGGATGCAGCATAGCCTTGGGATCCCACCGAATTCATAACTTCGTATAGCATACATTATACGAAGTTATGCAGTTAGGGTAGCAGGAAGACCGTGGAGTAGTCATGATGCCTGGATTGAGCCTGGTCCTGGTCCAGGCTAGAGC-3'	5'-AGACAGCCCAGTGTGGAAACACGGGCACCCCTGCTCCGCTCAGCCTCCCATGAACCCCGGCGGCCCTGACTGAGCAAGCTTATAACTTCGTATAGCATACATTATACGAAGTTATGGAGGGTTCCTTAAGAGGCAGCTAGCGCAAGGCTTTGCGTTCACATGTACTGTAATAGCCAGTCTTCTAGAGGTG-3'	mRNA 60 ng/µl	(IVT)=15 ng/µl	50 ng/µl	Exon 2	7-800 bp	No
	Cav3 (design 5)	5'-CTTGGGATCCCACCGCAGTT AGG-3'	5'-TCAGGGCCGCCGGGGTTCAT GGG-3'	5'-AGGGGTAGATCTCACTGAGAGTCATCACCTTCGCTGAGGGATGCAGCATAGCCTTGGGATCCCACCGCAGAATTCATAACTTCGTATAGCATACATTATACGAAGTTATGTTAGGGTAGCAGGAAGACCGTGGAGTAGTCATGATGCCTGGATTGAGCCTGGTCCTGGTCCAGGCTAGAGCTCCTACCTG-3'	5'-CAGTACATGTGAACGCAAAGCCTTGCGCTAGCTGCCTCTTAAGGAACCCTCCGCTCAGTCAGGGCCGCCGGGGTTATAACTTCGTATAATGTATGCTATACGAAGTTATAAGCTTCATGGGAGGCTGAGCGGAGCAGGGGTGCCCGTGTTTCCACACTGGGCTGTCTTTTCCTTCTGGCTCCTCCCGCAC-3'	mRNA 60 ng/µl	(IVT)=25 ng/µl	25 ng/µl	Exon 2	6-700 bp	Yes
	Icam1	5'-TACCTCAATTCACTTAGTCTCGG-3'	5'-AGGCAGGAGTCTCATCCAGCAGG-3'	5'-GAGTGGTACAGTCTGTAATTCCAGCCAAAGAAGGAGACTGGCAAGGCTGAGGCTAGCCGAGAATAACTTCGTATAATGTATGCTATACGAAGTTATCTCGAGCTAAGTGAATTGAGGTATGCAAAACTAAGCTGCACTTGTGTCAAAACTCCAAGACTAATCCATGA-3'	5'-GTTACAGAAGGCTCAGGAGGAGGCCATAAAACTCAAGGGACAAGCCCACCTCCCTGAGCCTGCTCGAGATAACTTCGTATAGCATACATTATACGAAGTTATGGATGAGACTCCTGCCTGGACCCCCTGCAGGGCAACAGCTGCTGCTGCTTTTGAACAGAATGGTA-3'	mRNA 60 ng/µl	(IVT)=15 ng/µl	10 ng/µl	Exon 3 to 7	3.5 kb	Yes
	Dock7 (design 1)	5'-ACGCTCCACACCCTGACCCATGG-3'	5'-GGGTTTGGTTCCTAGCTACACTGG-3'	5'-TCCATCTTGGGCCTTTTAACCATGTGCAAAGACTCTCCCTCTACTTTATTTCCATTACATTAGCATGTGCAGTGGCCATGATAACTTCGTATAGCATACATTATACGAAGTTATGTCAGGGTGTGGAGCGTTTTGGGAGCTTTACCTGCCACAGTCTGGTCACAGTATTTGCTAGAATGATCCCCAGTAACAAC-3'	5'-AGTGATGTGGGGCTGGAGAGGAGGCTCTAGTTTAGAGCACTGGCTATTCTTGCAGAGGACCTGGGTTTGGTTCCTAGCTATAACTTCGTATAGCATACATTATACGAAGTTATCACTGGCATCTAACAGCCATCTCTACCTCCTGATCCAGGTATCTGACATCCTCTTCTGTGAGCAGTGCATGCACATGGTG-3'	mRNA =60 ng/µl for pronuclear; 100ng/µl for cytoplasmic	(IVT) 15 ng/µl each for pronuclear; 50 ng/µl each for cytoplasmic	50 ng/µl	Exon 3 to 4	2.1 kb	Yes
	Dock7 (design2)	5'-ACGCTCCACACCCTGACCCATGG-3'	5'-CCAACCATTGAGCTAGCTTAGGG-3'	5'-TCCATCTTGGGCCTTTTAACCATGTGCAAAGACTCTCCCTCTACTTTATTTCCATTACATTAGCATGTGCAGTGGCCATGATAACTTCGTATAGCATACATTATACGAAGTTATGTCAGGGTGTGGAGCGTTTTGGGAGCTTTACCTGCCACAGTCTGGTCACAGTATTTGCTAGAATGATCCCCAGTAACAAC-3'	5'-TTCCAGACACCCCAATGCTCTGGAGTCCCCACATAAAAGGCACAAATGTACAGCCTTATTTTTAATATACCCTAAATAACTTCGTATAGCATACATTATACGAAGTTATGGATCCAATGGTTGGGCACTTCCAAACCTCCTCACAGCTAGCACACACTCCCCTCCAGTATACCTGAGTTAACACTTTCTA-3'	mRNA =100 ng/µl for cytoplasmic	(IVT) 50 ng/µl each for cytoplasmic	50 ng/µl	Exon 3 to 7	5.3 kb	Yes
	Gpr180	5'-ATCCCTGGCCGGAGCACCAT AGG-3'	5'-ACTAGTCAGGGTTGCTTACA TGG-3'	5'-CGCATCTTACTGGCCTGCTCCTCTTGCCTTGCTCAGCCTGCTTTCCTATGGATCCATAACTTCGTATAGCATACATTATACGAAGTTATGTGCTCCGGCCAGGGATGGAACCGCCCACAATGGGCTGGGCCCTCCCCCA-3'	5'-GAGGAGGAGGTGTAGCCATTGACAAGCTGTCCGTGGTCTCCTCGCCATGTGGATCCATAACTTCGTATAGCATACATTATACGAAGTTATAAGCAACCCTGACTAGTGCTCCCCCTCCCCAACATCAAAGCCATACGGGT-3'	mRNA = 60 ng/µl	(IVT)=25 ng/µl	50 ng/µl	Exon 3 to 6	11.6 kb	Yes
	Noct	5'-GAATCAAAGCGCGGCCGCTC AGG-3'	5'-GATGCACTCACTCGCTCACCAGG-3'	5'-TTTATTCTTTGGCAATTTCATATACAAATACCATGTATGTTAACCTAGATCCACCCCCGTCCACCCTGAGGATCCATAACTTCGTATAGCATACATTATACGAAGTTATCGGCCGCGCTTTGATTCTATCCCCTGGGGAATGATCCTGTTCATTCGTAAGGAGAGAAAGCTACTCATTT-3'	5'-AGGTCAAGCTAGTCTCCCCAATGTACTAGAGCACTTGAGATGTTTGTGGGCCTGATGCACTCACTCGCTCATAACTTCGTATAGCATACATTATACGAAGTTATGGATCCACCAGGGGCCAACAGTACTTTACCACAAGGCCTGACTCAGTTATGGGGGGACACAATCAAGTTACAGCAT-3'	mRNA =60 ng/µl	(IVT) 30 ng/µl	50 ng/µl	Exon 3	2.8kb	Yes
	FoxD1	5'-GCTCACTGGAATATTGAGCG AGG-3'	5'-AGATGGACAAAGCTTGGACT TGG-3'	5'-TTTCATCAGATTCCACAGGCGGAGACTGGCCCAGTCCAGAGAGCTGGGACACCCTACCAGACTCCCTCGCGGATCCATAACTTCGTATAGCATACATTATACGAAGTTATTCAATATTCCAGTGAGCACCTCACACACATAGAGCAGTTGTCCCCAGTGGGATGACTCCTACAGGCCACTGG-3'	5'-CATCCGCTGCACAGAACTTGTTTTTAGTGACAGCAAATGAAAGCCCGTTACTTTGCAGATAATTCCAAGTATAACTTCGTATAGCATACATTATACGAAGTTATGGATCCAAGCTTTGTCCATCTTTGAGATCAGGGAGATGGTTTAGTCATTCTAAGGTAATTTAACAGGAGTATTC-3'	mRNA = 60 ng/µl	(IVT)=50 ng/µl	50 ng/µl	Exon 1	3kb	Yes
MD Anderson, USA	Atg7	5'CCATCCAACAGGGTTGAGCCCCC-3'	5'-GCCACTGGGGCTCGAGACAAAGG-3'	5'-AGGCTTAATGATCTTCATAAGGTGCTAGAACATGCAGGTGTCCTATTGGTCAGTGGGTGCCATCCGTCGACATAACTTCGTATAGCATACATTATACGAAGTTATAACAGGGTTGAGCCCCCAAGCAGGGCAGCCATGTCTTTTCATTACATTGAAGTTTTTATAGCATT-3'	5'-AGTGTCTACTCACAGACAAATAGCAGTTATTTTAATAACAAACTAAAAGCCACTGGGGCTCGAGAGTCGACATAACTTCGTATAGCATACATTATACGAAGTTATCAAAGGGATTCCTTTCATCAGTTTTCCTTTTCTTTATTTAATTAATAGATTTGTTCCTGGATGAT-3'	mRNA (IVT)=10 ng/µl	(IVT) 15 ng/µl	10 ng/µl	Exon 16	1.3 kb	Yes	4 loci attempted using 2 guides/2 loxP oligos without success.
University of Manchester Transgenic Unit, UK	Nr1d1	5'-CAGCTAGGGTCTTAGTTACAAGG-3'	5'-AACTTGTAACACCGCTAGCTCGG-3'	5'-TTTTTTTGTGTGTGTGTGTATGAATAACTGTCAGCTGTCCATCTCCTTCCCAAGTCTACCCATAACTTCGTATAGCATACATTATACGAAGTTATGGTACCAGACCCTAGCTGCTGTCAGTACTCCCCAGGAAGCAGCTAGCTCAGGGGTTCCCATGTATGAGATG-3'	5'-AGGGCTTCCCAGAGTCTTTGGCCCTGTGTTATCTCTCTGTCTGAGGAGATAGAACTTGTAACACCATAACTTCGTATAGCATACATTATACGAAGTTATGGTACCCACCTCAGGGTCTGTGGGAAGTCTATCCTCTAGGCTGGTGTTGCCTCCAAACTCAGTGCATCAGA-3'	Protein = 20 ng/µl	synthetic (RNP) 20 ng/µl	50 ng/µl	Exon 2 to 6	3 kb	No	5 loci attempted unsuccessfully. 2-loxP/2sgRNA method abandoned. [For the Nr1d1 genomic region and lrcc8a genes, the failed by-product of the first injection (either only 5' or 3' Loxp Inserted mice) was used and expanded to insert the second LoxP in a sequential experiment. This project needed three generation breedings and it took >1 year to complete. For the Bin1 project we directly compared a…
	Genomic region floxing, BP1-BP2	5'-TGTGTAATTTCAGCAAATGAAGG-3'	5'-GGAGATGTGTTGCAGATCAAGGG-3'	5'-ATTTCTACCAACTGGGACCAGCATATGAGCCTATAGGAGCCAATCTCATTCAAATGGCCACCTTTCACTTCCTGCTGCTCTGCTACCTTCAATAACTTCGTATAGCATACATTATACGAAGTTATGATATCTTTGCTGAAATTACACATGGGAGTTACTGCTTAT-3'	5'-AGCAGGGACAATCCTGCATTACACAACTGGTCCTCACATCCAATTTCAATTGTCCCTCCATGAGAGAAGCAGAGGGAGATGTGTTGCAGATATAACTTCGTATAGCATACATTATACGAAGTTATCCGCGGCAAGGGAAAGTTCATGCGACTGCAGAGGCAGAGA-3'				N/A	236 kb	No
	Lrrc8a	5'-GTCTAGTTAGGGACTCCTGGGGG-3'	5'-ACTACCCCATTACCTCTTGGTGG-3'	5'-GTCCTTGACTTGCTGTTTACCGCTCTCTTCCCCACACCACAGTTATCCACAGGAAGTTACCCATAACCTCCCTCGTGCACCCCTACCCCCAATAACTTCGTATAGCATACATTATACGAAGTTATGGTACCGGAGTCCCTAACTAGACCTGCTGTCTCTCCATAGCCCTGTCTACACCT-3'	5'-GAGGGCCAAAACTGTGGAAAGCAACACCCTTGAAGTGTAGGTGGCCCCTGTGCACCAGCTCTGTGTGTGACTGCAAAGCCCCCACCAAGAATAACTTCGTATAGCATACATTATACGAAGTTATGGTACCGGTAATGGGGTAGTTAGACGGGCTGAGGGCAGAGCACTTGTGTGGCTT-3'				Exon 3	3.8 kb	No
	Usp7	5'-TTATACTTTTGTATGTACGTGGG-3'	5'-TGATAGGCACTTCCATACTAAGG-3'	5'-ACAGAAGTTTTAAGCTTGAAGGCCTGTCAGCCCTGTGCTCTACTGTGCTCCTAGCACAACGGATGGCCTCTTCCCTCCTCAGTCCCACGTAATAACTTCGTATAGCATACATTATACGAAGTTATGGTACCCATACAAAAGTATAAGTCCTTCTTTTTCTTCACT-3'	5'-GGAACCCAGGGACTCACTACAGAAGCATTCTACTACTGAGTTACAGCCCCAGCCCTGATTATAAAGAGTGTAATAAAAAAGTAACCTTAGTATAACTTCGTATAGCATACATTATACGAAGTTATGGTACCATGGAAGTGCCTATCAGCCTGGACTGGGTCCATT-3'				Exon 3	7-800 bp	No
	Bin1	5'-GCACAAACAGGTAACCTTAGCGG-3'	5'-GACACATGTCCCCAAGCAAAGG-3'	5'-GACCTGCCCTCAATCTGCACTGCATGTCCCTGTCTGCCCTGTGTCCCTGTCTGTCTGCAGGAGGCCAGGGTGGGGCACAAACAGGTAACCTGAATTCATAACTTCGTATAATGTATGCTATACGAAGTTATTAGCGGAGAGTATGATGAAGAACCTGCCCATCCAGC-3'	5'-AGGCTAGACTAATCCTCAAACCACATGCCAGTACCTTCTACCTCCCTAGTATCCCAAGTCCGCCATGCCCTCCTGACACATGTCCCCAAGCGGATCCATAACTTCGTATAATGTATGCTATACGAAGTTATAACAGGACACACGGGCAGGTTAGGGGTTAGTGGGCC-3'				Exon 10	5-600 bp	No
Lillehei Heart Institute Regenerative Medicine and Sciences Program, University of Minnesota, USA.	Meox1	5'-TATACCCCAGACCACACTAC-3'	5'-TACATGGGATGGGTTCACAC-3'	5'-AGACAAAGAGAACCTTTTTCTTTTTCTGGAGCATTTCTTTCTTTATACCCCAGACCACACGTCATAACTTCGTATAGCATACATTATACGAAGTTATTACTGGGCTGCCAAGATGAGACACAGACAGACAGACAAACAGACACACACACACACACAC-3'	5'-GTGTGAGAAGTGTGACATACAGAGTCAGGAAAGATTTGGAGGATACATGGGATGGGTTCAATAACTTCGTATAGCATACATTATACGAAGTTATGTGCACTGGTGAGGTCTCTTCCCAAAGCTAGGCTGCCTCAGGCTCCAAATGGTCCCAGAGCCAT-3'	mRNA (IVT)=30 ng/µl	(IVT) 10 ng/µl	10 ng/µl	Exon1	1.6 kb	Yes	3 loci attempted unsuccessfuly. Due to inherent difficulties, this method was not used for any additional projects.
	Meox2	5'-GGTTCCAGCGTAAACACATT-3'	5'-GGCGGGTCCCTCCACGGGTT-3'	5'-CCCTGGCTCTAGGTTTTCTAACAATCTATTCTCAGATACCTAAAAGAGAATAAACCTAATATTATAACTTCGTATAGCATACATTATACGAAGTTATGTGTTTACGCTGGAACCGTGAGTGGCCTCTGAGTTTGAAAAGCTCGACAGACTAGGCTCT-3'	5'-AGAAAGAGCAAGTGACACTATGCAAAATCGGTTAAGGGAGCGTGGCGGGTCCCTCCACGGATAACTTCGTATAGCATACATTATACGAAGTTATAACGTTGGGAGGGGTGTGCCCATTGGGATGCTGCATCCGCTGGGCATGCATGCCTGCGTGCGT-3'				Exon 1	1.5 kb	Yes
	Vezf1	5'-GAGAACAGTTCATAGGCTCC-3'	5'-CTTTATATCCGGTTCTCCAA-3'	5'-GGGGGAGGGGAGGGGAGAGAGAGAGAGAGAGAGAGAGAGGAGAGAGAACAGTTCATAGGCATAACTTCGTATAGCATACATTATACGAAGTTATTCCTGGACTGTCTCTTCTGCTTGTCTGTCTGGAATATGTTGAATAGTTAAGGTCACTGTG-3'	5'-TTTCGTTTGGCACATGGTTTCGTATAGCTCCAAATATCCCACCAGTGTTTAGTTCCAATTGATAACTTCGTATAGCATACATTATACGAAGTTATGAGAACCGGATATAAAGATCACTGTGCAAATCAAAGAAACTTTCCTGTTAGTTGGGATGA-3'				Exon 2	1 kb	Yes
VIB-UGENT IRC Transgenic mouse Core Facility, Belgium	Taok3	5'-GGGTAACTGTGGTGACTTTG TGG-3'	5'-GGAGGCTGAGGCGGAACCAA TGG-3'	5'-CAGGACCTCTCAATAGAAGTTGCCTCATACCCTCTTAGGTCAAGGGTAACTGTGGTGACTATAACTTCGTATAGCATACATTATACGAAGTTATTTGTGGCAGAGGCGAGCAGCATGGCCTAGAACGCAGTCAGGAGGGACCGATAAACCCGGG-3'	5'-ATGTAGCCCAGGCTGGCCCTGAACTCATAATGTAGCCCGGGTAGATCTTGAGCTCCATTGATAACTTCGTATAGCATACATTATACGAAGTTATGTTCCGCCTCAGCCTCCGAAGGGCCGGCATTTGTGGCATGTACCACCATGCTTTGCTTCC-3'	Protein = 20 ng/µl and mRNA (IVT) = 20 ng/µl	(IVT) 20 ng/µl	10 ng/µl	Exon 7	700-800 bp	Yes	One locus attempted before abandoning this method; decision to abandon was made after discussion with other transgenic facilities
Molecular Biomechanics Lab, Indiana University, USA	Hspg2	5'-GACACAAGCATTTAGCTGCG-3'	5'- AAGGTGGCCTTGGGCAACCT-3'	5'-CTTAGCATTAGCCTGAGGTCGTGGGGAGCTGATGTCTGTCTTGCCTCCGTTTAGACACAAGCATTTAGCTGTCGACATAACTTCGTATAGCATACATTATACGAAGTTATGCGGGGCTTTGCGTGTTCTGAGCAGTGGGATGATTTAGCTGCGGGGCTTTGCGTGTTCTGAGCAGTGGGA-3'	5'-AGGGACAGATAGGCAGGAACAAAGAGGGACAGAGCCATACACAGCTTATTGGCAAGGTGGCCTTGGGCAAGTCGACATAACTTCGTATAGCATACATTATACGAAGTTATCCTTGGAACCACTGGCATGAGTTTCCTTCAGTCAGCAAGCATCTCTGGTGTATCAGTTTGAACAACACAG-3'	Protein = 100 ng/µl	synthetic 50 ng/µl	50 ng/µl	Exon 2 to 92	65 kb	Yes	One locus attempted before abandoning this method; decision to abandon was made after discussion with other transgenic facilities.
Mouse Biology Program (MBP), University of California, Davis, USA	Toe1	5'-GTGCCCTAAATTTGGAAAAA-3'	5'-GAAACAAGACCTTTGTGGAA-3'	5'-TTATCTAGTCCACTTTTCTCCTGATCATGATGCAAAAAAGAAATGATTTCCCAGTCCCACATAAAGGCACTAAAAGACACAGATGCCCTTTATAACTTCGTATAGCATACATTATACGAAGTTATTTCCAAATTTAGGGCACTGCCCATTTCAGAGCTTGT-3'	5'-ACGATGCCCAGTCAGCACCCAGTCAGCACACTTAACCAGGTTTCCCACTGGGGAAGCACCGCCTCATTATCTAACCCCGCCCTGCCCCTTCATAACTTCGTATAATGTATGCTATACGAAGTTATCACAAAGGTCTTGTTTCTCGAGCCTTGTCACACACA-3'	EZ Protein = 6 µM (1,000 ng/µl)	synthetic = 209 ng/µl	435 ng/µl	Exon 2-5	1.1kb	Yes	8 loci attempted (5 via microinjection, 3 via electroporation) before abandoning this method.
	Tctn1	5'-CGCGTGCTCAGTACTCTGCG-3'	5'-TGCAACAGGGCACCGGGCAG-3'	5'-GCCACCCTGACAGCCACTGTGACTGAGTCTTCAGGACTCGCATCGATCAGGCAGAGAACCTCCACGAGAGCAGAAGGGAGAGCTTCCTCGCATAACTTCGTATAGCATACATTATACGAAGTTATAGAGTACTGAGCACGCGATAGACTGGCTCAGTTTAC-3'	5'-GGGGTCTCTCACTGAATGTAGAAATCATCCCCCTAGCCTACCCCCGATCCCCGGTTGACAGATGGCTAGCATCCTCTTGTCTCCTCCCCTGATAACTTCGTATAATGTATGCTATACGAAGTTATCCCGGTGCCCTGTTGCAGATACACATCAGAGCCTGG-3'	EZ Protein = 8 µM (1.333 ng/µl)	Synthetic = 279 ng/µl	435 ng/µl	Exon2	1.2 kb	Yes
	1700069L16Rik	5'-GCTACAGCCGCTGCCCATGG-3'	5'-GTAAATGGCCAGCGCTCAGG-3'	5'-CTGATGGACCACCAAGGCTCATACTGCATACATTCAACTCGGACTGCATCTGCTCCGACTCCCCACTGGCACGATTCAGTCACCACCTCCAATAACTTCGTATAGCATACATTATACGAAGTTATTGGGCAGCGGCTGTAGCCTGTGAGAGAGGGAACGTG-3'	5'-GGTTTCTCTGTGTAGCCCTGGCTGTCCTGGAACTCACTCTGTAGACCAGGCTGGCCTGGAGAACTCAGAAATCCACCTGCCTCTGCCTCCTATAACTTCGTATAATGTATGCTATACGAAGTTATGAGCGCTGGCCATTTACATTTCAGTTCACTGAAATT-3'				Exon 2	1 kb	Yes
	Gene A	5'-GGTGTCTGGCTGCTCCAAAG-3'	5'-GTGGTTTTAGGGGACCTCTG-3'	5'-TGCCAGAGTGCCCCTGAACCCAGGCGACCCCCGCCCGGCCAGCACTTTTGGTCTCTCTGTGGGAGACACTTTGAGGAGGCGCTAGCCGCTTATAACTTCGTATAATGTATGCTATACGAAGTTATTGGAGCAGCCAGACACCGGGAACTTGAACCTGGAGC-3'	5'-GTTCTAGGAGCCAAACTCAACAGCTGTGCTCAACATGTGGGTCTCAATCCCTTTGCTGGGGGGTTGGGGTTGTCAAATGACCCTTCCACAGATAACTTCGTATAATGTATGCTATACGAAGTTATAGGTCCCCTAAAACCACCAGAAAACACGGACATTTA-3'	mRNA (IVT)=100 ng/µl	(IVT) 20 ng/µl	20 ng/µl	Entire gene	1.1 Mb	Yes
	Gene B	5'-CTTAGCCAACCCTCACTCGA-3'	5'-ATTAACAAGAGTCCCTGCAA-3'	5'-AGGGAATATGATGACCCTATGAATTCTATGCCTTTTCTTAAAAGTAAGTTATAAAGTGTCATACTCTGAAGATGTGGCCTCCAAGCCTTCGGCGGCCGCATAACTTCGTATAGCATACATTATACGAAGTTATAGTGAGGGTTGGCTAAGCTCTTCAACTTTCTGTTTA-3'	5'-CACATGTATATATATATATGTATACATATATGTATATATGTATGTGTATGTATATATATATAAAACTAAATGATTAATGAGATTTCCTTTGGCGGCCGCATAACTTCGTATAGCATACATTATACGAAGTTATAGTGAGGGTTGGCTAAGCTCTTCAACTTTCTGTTTA-3'	mRNA (IVT)=100 ng/µl	(IVT) 20 ng/µl	20 ng/µl	Exon 4	850 bp	Yes
Children's Research Institute Mouse Genome Engineering Core, UT Southwestern, USA	Arid1b	5'-CCCATTTGCACAGTCTCTAAAGG-3'	5'-AGACAGGTCTGGCTTAGCAGCGG-3'	5'-TGGAGTCTGGTGAGAAGTGGCCACTCTGAGTAGACTCCACTAGTGTGTAAGAATCTTGGTCTTACCCATTTGCACAGTCTGCTAGCATAACTTCGTATAATGTATGCTATACGAAGTTATCTAATGGAGTGGCACTGTGGCTTTCAAACCATGCTTCCCGTGCTTGCTGCCTACGGCCATGTGTATGAACACCCGCTTTCTCTTTCTTTC-3'	5'-CAGGTACTGCCATCTCTCCTGGTCCCACCCACCCTCATTACCCCCAACCCCCAGCCCCATGTGAAGACAGGTCTGGCTTAGAATTCATAACTTCGTATAATGTATGCTATACGAAGTTATGCAGAGGCTCTCAAACTCTGCCTTCCTAGGCACTCTGTTTTACTCCTTAAAACCATGGGCATGTTTACATATTAGGGATA-3'	Protein = 25 ng/µl	synthetic 20 ng/µl	3-20 ng/µl	Exon 7	3-400 bp	Yes	23 genes attempted before giving up on this method. Data for an additional 20 genes have not been shown because of confidentiality agreements with the collaborating investigators. The overall efficiency of all the 23 genes together was ~1%, ( similar to the conclusion drawn from over 50 genes) reported in this work.
	E2f9	5'-TAGAGTGATTGGTTCTAGTA-3'	5'-CAGATTCAGATAAGACCGTG-3'	5'-CCTGAAAGCCTTTACCTGATGTCTCATTAGTAGGAATTTAGGAATTTAGAAGTGATCAGTTACTTAGAGTGATTGGTTCTGAATTCATAACTTCGTATAATGTATGCTATACGAAGTTATAGTATGGAAAGGGAAGGGACTGAGCTCTAAGCTATCTTTACAGCCCTCCTTTCTCAAAATAGAATTTAAAAATAAAACCT-3'	5'-AATGATTAGAGTGAGTCTGTGGACTTAACTCTTTTCAATCTGAGCTCATATAGTCACACTATCACAGATTCAGATAAGACCCATGGATAACTTCGTATAATGTATGCTATACGAAGTTATCGTGAGGGAATTCAAAGCCTCACAAGTCCTGTTAATTTGAGCATAACTCGGTCTTGGAAGCAAACAAATGTCGGTGGAGA-3'	Protein = 25-100 ng/µl	synthetic 20-50 ng/µl	2-3 ng/µl	Exon 5	1.3 kb	Yes
	Imp3	5'-AAGAAGGCCGCGCGCCCCCATGG-3'	5'-GAGCAGGTTTAGGTCTCAACTGG-3'	5'-GGCACCCTGGCTCTTTAATCCCATCGCCCAGTGCTCCAGGCCAACCTGGATGTGGACCAGAAAGAAGGCCGCGCGCCGACGTCATAACTTCGTATAATGTATGCTATACGAAGTTATCCCATGGCAGGCTGTTTGTTGGGGGTGTGTCTCTTGCAGACCTTGGGGTGCGGGGTGGCCCTTGGAGGGGGTCAGGAGGCGAA-3'	5'-CTGGGTTATTGTTGCTGTTTTAAAAGCCTGTCAAGGAAGCTCTCACAGCTACATGTTCTTGGCAGAGCAGGTTTAGGTCTGAATCAGTTCATAACTTCGTATAATGTATGCTATACGAAGTTATCAACTGGCAGCCCGAGTTTCAAAAGCCAATAGTCTTTGGGAACCTACGGGATTTAGAAGACAGGTCCAGGACAGAT-3'	Protein = 5-25 ng/µl	synthetic 5-25 ng/µl	2-3 ng/µl	Exon 1	5-600 bp	Yes
Centre de Recherche duCentre Hospitalie de l'Universite de Montreal (CRCHUM), Canada	Icam1	5'-GGCTGCCACTCAGTATGAGTTGG-3'	5'-AACGTAGATTTTACTAGACATGG-3'	5'-ATAAATGAATAAAAAGAAAGAAAAAGGGTGGTGTGTGGGGTGGACCCCAGAGGTCCAACTGAATTCATAACTTCGTATAAaGTATcCTATACGAAGTTATCATACTGAGTGGCAGCCTCCAGGATCACAAACAACACTTCTTTTGTTCTGCGGCCCTGGA-3'	5'-CAAAGATGGGCCAACCTGTCTCCTGAATGCTAGGACTAAATGACAAAGCCACTGCCATGTGCTAGCATAACTTCGTATAAaGTATcCTATACGAAGTTATCTAGTAAAATCTACGTTAGATAGACAGGGTTTCCCAGTGTAGATCAGGATGGCCTTGAAC-3'	Protein = 50 ng/µl	synthetic = 12 µM	200 ng/µl	Exon 4 to 7	3 kb	Yes	2 genes attempted before giving up on this method (1 gene not included because of confidentiality agreements with the collaborating investigators).
McGill Integrated Core for Animl Modeling (MICAM)	Eftud2	5'-ACCTTTCCTACCACGTAGGC-3'	5'-GGAATGTTGTCTGTAACGGG-3'	5'-AGAAAGGTCTGCGTTCTGGGGACACTATTCAGTAGCCTGGTCAGTCACTCAGCCCAGTCACCACCTGCCTACGGAATTCATAACTTCGTATAGCATACATTATACGAAGTTATTGGTAGGAAAGGTAAGGGTGTGTGGTGCAGGCTTTCATTACTTGCCAGTCC-3'	5'-AAGAGAGACAAAAGATCTTGATGAGGTAAAACACACACTGTTTTCTTTCTTTATCCCTCCCGATATCATAACTTCGTATAGCATACATTATACGAAGTTATGTTACAGACAACATTCCCACAATGACCTGCACGCATCTCTAATTTTCCCTGGGTAGTGG-3'	mRNA (IVT) = 50 ng/µl	(IVT) 25 ng/µl	50 ng/µl	Exon 2	2-300 bp	Yes	5 loci attempted before abandoning this method. Data from 4 genes was not included because of confidentiality agreements with the collaborating investigators. [For the Eftud gene, the failed by-product of the first injection (either only 5' or 3' Loxp Inserted mice) was used to insert the second LoxP in a sequential experiment.
		5'-CCTTACCTTTCCTACCACGT-3'	5'-GAATGTTGTCTGTAACGGGA-3'	5'-AGAAAGGTCTGCGTTCTGGGGACACTATTCAGTAGCCTGGTCAGTCACTCAGCCCAGTCACCACCTGCCTACGGAATTCATAACTTCGTATAGCATACATTATACGAAGTTATTGGTAGGAAAGGTAAGGGTGTGTGGTGCAGGCTTTCATTACTTGCCAGTCC-3'	5'-AAGAGAGACAAAAGATCTTGATGAGGTAAAACACACACTGTTTTCTTTCTTTATCCCTCCCGATATCATAACTTCGTATAGCATACATTATACGAAGTTATGTTACAGACAACATTCCCACAATGACCTGCACGCATCTCTAATTTTCCCTGGGTAGTGG-3'	mRNA (IVT) = 50 ng/µl	(IVT) 25 ng/µl	50 ng/µl	Exon 2	2-300 bp	Yes
University of Nebraska Medical Center, Omaha, NE, USA	Muc16	5'-GAAACAGCATGAATATAGTC-3'	5'-GGGCTTCTTATTTATCAACC-3'	5'-GTTTATGTAAACATAGGAATACTCAGTGAGAAATGTTTTATCCTGAAACAGCATGAATATAATAACTTCGTATAGCATACATTATACGAAGTTATGAGCTCGTCTGGGATAAAATTTCTTCTGCTAGATGAATATTAAAAAAAT-3'	5'-GACTTAGGAAGGGTGACAAGTGCTTTTCAGGTTGTACACATTCAACCAGGTGAGCTCATAACTTCGTATAGCATACATTATACGAAGTTATTGATAAATAAGAAGCCCTATTTTTACATTCCCAGTTACAGGCTGTGGAAGT-3'	Protein = 10 ng/µl	synthetic = 10 ng/µl	10 ng/µl	Exon 2	7.1 kb	No	One locus attempted before abandoning this method; decision to abandon was made after discussion with other transgenic facilities.
Czech Center for Phenogenomics, Czech Republic	Klk15	5'-TTAGCGTTTCAAGTTGATGC TGG-3'	5'-CTATCAGGGGCCCCAAAGAT GGG-3'	5'-AAGGCCAAAAGAAAGTGTCAAATCCATTCCCTGGAGTTAGCGTTTCAAGTGCTAGCATAACTTCGTATAATGTATGCTATACGAAGTTATTGATGCTGGGAACTCTAATCAGGCCCACAGCAAAAGCAAGCTAAGCTCTT-3'	5'-CAGAATAGAAAATCCTCACCACCTAGATCCCTCCTCTATCAGGGGCCCCAATAACTTCGTATAGCATACATTATACGAAGTTATGAATTCAGATGGGTCATTTGCTGTCTTCTTCTCCTTTAGGAGCCTACAGAGGCAG-3'	Protein = 200 ng/µl	synthetic 80 ng/µl	3 µM	Exon 2	6-700 bp	Yes	Four loci attempted prior to abandoning this method
	Pknox2 (blast only)	5'-CAAAACAACACGTAGTAACC AGG-3'	5'-GCCCACCTTCCCACTTGAGA TGG-3'	5'-AAAACAGAATTCTCTGTTTTCTAAGTGTGTTTGGCATCCACTCCCTGGTTCTAGATAACTTCGTATAATGTATGCTATACGAAGTTATACTACGTGTTGTTTTGTTTTGTTTTGTTTTGTTTTTAAAGAACATACTCA-3'	5'-GTTGGCTGAACTGAGGGTTTCTGACATTCATTAGGGCCCACCTTCCCACTATAACTTCGTATAGCATACATTATACGAAGTTATCTAGATGAGATGGGAAGGGAGTCTTCATGGCTAATATTGTCCATACCCTCATGTG-3'	Protein = 200 ng/µl	synthetic 80 or 120 ng/µl	3 µM	Exon 5	6-700 bp	Yes
	Dcaf12 (blast only)	5'-GAGGCCGAGGATGCAAGTTC TGG-3'	5'-ATAGGGCATGCATACGCTGA CGG-3'	5'-TGTTTGTTCAGCACCAGGGTCTCCATATGTGGCTCATGCTGTCCCAGAACTCTAGATAACTTCGTATAATGTATGCTATACGAAGTTATTTGCATCCTCGGCCTCAGCTTCCTGAATTACAGGATATGCAACCATGCCC-3'	5'-AGGTAGGGGAGTCTGGGAAATGAAACTGAATGGTAAGGGCACACCGTCAGATAACTTCGTATAGCATACATTATACGAAGTTATCTAGACGTATGCATGCCCTATTTCAACCTCGGACCACCTAGCTAATGAGTAAATT-3'	Protein = 200 ng/µl	synthetic 80 ng/µl	3 µM	Exon 4	4-600 bp	Yes
SgRNA = Single Guide RNA, ssODN = single sranded Oligonucleotid
Note # from Bishop, K.A., et al. CRISPR/Cas9-Mediated Insertion of loxP Sites in the Mouse Dock7 Gene Provides an Effective Alternative to Use of Targeted Embryonic Stem Cells. G3 (Bethesda), 2016. 6(7): p. 2051-61.
