# Supplementary material for: Reproducibility of CRISPR-Cas9 methods for generation of conditional mouse alleles: a multi-center evaluation
Source: Genome Biol. 2019 Aug 26;20:171. doi: 10.1186/s13059-019-1776-2 (PMC6709553; doi:10.1186/s13059-019-1776-2)
Supplement: Supplementary file 2 — Table S2. The results of the two-donor floxing approach via microinjection for 49 unique loci. (XLSX 21 kb) [file 13059_2019_1776_MOESM2_ESM.xlsx]

## Sheet: Supplementary Table 4
Table S2: Results of the two-donor floxing approach via microinjection for 49 unique loci
Laboratory	Gene	Lethality	Zygotes injected	Zygotes transferred	Live born pups	Correctly targeted	Incorrectly targeted in 5’	Incorrectly targeted in 3’	Mouse strain	Site of injection (C: cytoplasmic, N: Pronuclear)
Riken BioResource Center, Japan	Lcmt1	Embryonic	131	112	5	0	Indel = 1	0	C57BL/6N	C
	Trp53	None	245	231	25	0	Indels = 7 LoxP = 2 Deletions = 8	Indels = 6	C57BL/6N	C
	Trf	Embryonic	361	319	18	0	indels = 2	LoxP = 2; Deletion = 11	C57BL/6N	C
	Ppme1	Postnatal	109	97	1	0	0	0	C57BL/6N	C
Osaka University, Japan	Trmt6	Unknown	426	173	16	0	Indels = 8	Indels = 8; LoxP = 1; Deletions = 5	C57BL/6J	C and N
	Slc7a14	None	282	135	7	0	Indels = 3; LoxP = 1	Indels = 2	C57BL/6J	C and N
	Tmem163	Unknown	129	34	3	0	Indels = 3	Indels = 2; LoxP = 1	C57BL/6J	C and N
	Wtap	Embryonic	147	91	17	0	Indels = 1	Indels = 17; LoxP =2	C57BL/6J	C and N
	Mettl3	Embryonic	143	84	1	0	Indels = 2	Indels = 2; LoxP = 1	C57BL/6J	C and N
	Mettl14	Unknown	269	145	16	0	Indels = 1	Indels = 13	C57BL/6J	C and N
	Klotho	Postnatal	144	93	6	1	Indels = 4; LoxP =1	Indels = 5; LoxP = 1	C57BL/6J	C and N
Tokai University, Japan	Arhgef16	Unknown	221	208	35	0	Indels = 31; LoxP = 3	Indels = 4	C57BL/6J	C / C and N
University of Tsukuba, Japan	Cd226	None	237	202	48	1	LoxP = 4; LoxP in Trans = 2; Deletion = 16	LoxP = 6	C57BL/6J	N
	Igf1	Postnatal	444	383	83	0	LoxP = 1	LoxP = 1; 7/38 genotyped mice = deletion	C57BL/6J	N
	Pik3cb	Embryonic	459	408	159	0	LoxP = 9; Knock-in achieved but loxP found in trans or mosaic manner = 6; 25/77 genotyped mice: deletion	LoxP = 6	C57BL/6J	N
	Gcn1|1	Unknown	451	395	84	0	LoxP = 19; 3 mice = both Knock-in but loxP found in trans or mosaic manner; deletion = 14	LoxP = 4	C57BL/6J	N
	St3gal5	None	429	368	89	0	LoxP = 14; 1 mouse: cis knock-in but one LoxP sequence is mutated and 1 mouse: both Knock-in but trans or mosaic manner;: deletion = 14	LoxP = 5	C57BL/6J	N
	Gata3	Postnatal	441	409	77	0	LoxP = 8; 2 mouse: cis knock-in but one LoxP sequence is mutated; 3 mouse: both Knock-in but trans or mosaic manner; deletion = 22	LoxP = 21	C57BL/6J	N
TIGM, USA	Irf3	None	1294	651	75	0	LoxP = 2	LoxP = 2	C57BL/6N	C and N
	Phactr1	Unknown	331	187	42	1	LoxP = 3	LoxP = 5; Deletions = 6	C57BL/6N	C and N
	Actrt2	Unknown	1013	562	70	3	LoxP = 7	LoxP = 4	C57BL/6N	C and N
	ApoA1	None	645	456	68	2	LoxP = 9	LoxP = 4	C57BL/6N	C and N
University of Adelaide, Australia	Depdc5	Embryonic	154	128	11	1	LoxP = 4 Indels = 8; deletions = 2	LoxP = 5; Indels = 8	C57BL/6J	C
University of Rochester, USA	Akap12	None	1344	797	109	1	Indels = 9; LoxP = 3	LoxP = 1	C57BL/6J and (SJL/J xC57BL/6J)F1	C
Maine Medical Center, USA	Cav3 (design 1)	None	83	79	5	0		LoxP = 1	C57BL/6J	N
	Cav3 (design 2)	None	272	257	15	0	Indels = 8	0	C57BL/6J	N
	Cav3 (design 3)	None	107	104	5	0	Indels = 3; LoxP = 1	0	C57BL/6J	N
	Cav3 (design 4)	None	26	25	4	0	Indels = 3		C57BL/6J	N
	Cav3 (design 5)	None	136	128	17	0	Indels = 10; LoxP = 3	0	C57BL/6J	N
	Icam1	None	105	99	17	0		Indels = 1	C57BL/6J	N
	Dock7 (design 1) #	None	305	305	47	1	Indels = 19; LoxP = 8	Indels = 19; LoxP = 10	C57BL/6J	C and N
	Dock7 (design 2) #	None	191	174	20	1	Indels = 10; LoxP = 6	Indels = 10; LoxP = 2	C57BL/6J	C
	Gpr180	None	203	194	11	0	LoxP = 7	LoxP = 5	C57BL/6J	N
	Noct	None	284	267	11	0	LoxP = 1; 1 mouse has 5’ and 3’ LoxP in Trans	LoxP = 2	C57BL/6J	N
	FoxD1	Postnatal	247	239	23	0	LoxP = 3; 1 mouse has 5’ and 3’ LoxP in Trans	LoxP = 1	C57BL/6J	N
MD Anderson, USA	Atg7	Postnatal	59	9	5	0	Indels = 2	0	C57BL/6N	N
University of Manchester, UK	Nlrd1	None	52	36	13	0	LoxP = 2; Indels - 2	0	C57BL/6J	N
	Bp1-Bp2	Unknown	243	222	44	0	LoxP = 1; Indels = 5	LoxP = 8; indels = 8	C57BL/6J	N
	Lrcc8a	Postnatal	251	238	27	1	LoxP = 2; Indels = 1	LoxP = 3; Indels = 3	C57BL/6J	N
	Usp7	Embryonic	169	140	21	0	LoxP = 2; Indels = 2	LoxP = 1; Indels =3	C57BL/6J	N
	Bin1	Postnatal	112	92	11	0	LoxP = 1; Indels = 1	LoxP = 3; Indels = 2	C57BL/6J	N
University of Minnesota, USA	Meox1	Embryonic	495	154	9	0	Indels = 3		C57BL/6J	C
	Meox2	None	465	125	14	0	LoxP =1	Indels =1; Deletion = 1	C57BL/6J	C
	Vezf1	Embryonic	422	155	11	0	LoxP =1	Indels = 2	C57BL/6J	C
VIB-UGENT IRC Transgenic mouse Core Facility, Belgium	Taok3	Unknown	422	360	22	0	Indels = 3; LoxP = 3	Indels = 8; LoxP =1; Deletion = 6	C57BL/6J	N
Indiana University, USA	Hspg2	Embryonic	899	524	59	0	Indels = 15; LoxP = 1	LoxP = 1	(C57BL/6xC3H/He)F1	N
Mouse Biology Program (MBP), University of California, Davis	Gene A	None	180	115	20	0	0		C57BL/6N	C and N
	Gene B	None	100	79	17	0	LoxP = 1	LoxP = 1	C57BL/6N	C and N
Children's Research Institute Mouse Genome Engineering Core, UT Southwestern, USA	Arid1d	Postnatal	167	167	2	1	Indels = 1; LoxP = 1	LoxP = 1	C57BL/6J	C and N
	E219	Unknown	593	593	37	0	LoxP = 1	LoxP = 2; Deletion = 2	C57BL/6J	C and N
	Imp3	Unknown	372	372	94	0	Deletion = 1		C57BL/6J	C and N
Centre de Recherche du Centre Hospitalié de l'Université de Montréal (CRCHUM), Canada	Icam1	None	150	123	5	0	LoxP = 1	0	C57BL/6J	N
McGill Integrated Core for Animal Modeling (MICAM)	Eftud2	Postnatal	530	389	23	0	Indels = 11; LoxP =1; Deletion = 1	Indels = 14; LoxP =2	C57BL/6N and (FVBxCD1)F1	N
University of Nebraska Medical Center, Omaha, NE, USA)	Muc16	None	68	59	10	1	Indels = 1; LoxP =1; Deletion = 2	Indels = 1; LoxP =3; Deletion = 1	C57BL/6J	N
Total	49 unique loci		17557	12491	1684	15	676
Note: # from Bishop, K.A., et al. CRISPR/Cas9-Mediated Insertion of loxP Sites in the Mouse Dock7 Gene Provides an Effective Alternative to Use of Targeted Embryonic Stem Cells. G3 (Bethesda), 2016. 6(7): p. 2051-61.
