# Supplementary material for: Reproducibility of CRISPR-Cas9 methods for generation of conditional mouse alleles: a multi-center evaluation
Source: Genome Biol. 2019 Aug 26;20:171. doi: 10.1186/s13059-019-1776-2 (PMC6709553; doi:10.1186/s13059-019-1776-2)
Supplement: Supplementary file 3 — Table S3. The results of the two-donor floxing approach via electroporation for 7 unique loci. (XLSX 11 kb) [file 13059_2019_1776_MOESM3_ESM.xlsx]

## Sheet: Supplementary Table 3
Table S3: Results of the two-donor floxing approach via electroporation for 7 unique loci
Laboratory	Gene (Name)	Lethality	Zygotes Electroporated	Zygotes transferred	Live born pups genotyped	Zygotes electroporated and genotyped at blastocyst stage	Correctly targeted	Incorrectly targeted	Reagent Concentration (Cas9 protein/ sgRNA / ssODN) in ng/µl	Electroporation Device and parameters	Mouse strain
McGill, Canada	Eftud2	Postnatal	67	60	0	NA	0	None	200/200/200	BioRad (30 V square wave pulses + pulse length 3 ms + 100 ms interval)	C57BL/6N
Mouse Biology Program (MBP), University of California, Davis, USA	Toe1	Unknown	50	40	11	NA	0	LoxP = 1 in 5’and 3’; deletions=3	1000/209/435	BioRad (30 V square wave pulses + pulse length 3 ms + 100 ms interval)	C57BL/6N
	Tctn1	Unknown	60	40	3	NA	0	2 deletions	1333/279/435		C57BL/6N
	1700069L16Rik	Unknown	60	40	11	NA	0	LoxP = 1 in 5’and 3’; deletions= 8			C57BL/6N
Czech Center for Phenogenomics, Czech republic	Klk15	Unknown	93	93	9	NA	0	Indels = 6	200/80/500	NEPA21 (40 V, 3.5 ms, interval 50 ms, 10% voltage decay, + polarity), followed by 5 transfer pulses (5 V, 50 ms, interval 50 ms, 40% voltage decay, alternating + and − polarity	C57BL/6N
	Pknox2	Unknown	NA	NA	NA	100	0	Indels=36; deletions=39			C57BL/6N
	Dcaf12	Unknown	NA	NA	NA	60	0	Indels = 16; deletions =3			C57BL/6N
Total			330	273	34
