# Supplementary material for: Reproducibility of CRISPR-Cas9 methods for generation of conditional mouse alleles: a multi-center evaluation
Source: Genome Biol. 2019 Aug 26;20:171. doi: 10.1186/s13059-019-1776-2 (PMC6709553; doi:10.1186/s13059-019-1776-2)
Supplement: Supplementary file 4 — Table S4. Overall efficiency of the two-donor (2sgRNA-2ssODN) floxing method of generating the cKO alleles (XLSX 9 kb) [file 13059_2019_1776_MOESM4_ESM.xlsx]

## Sheet: Supplementary Table 5
Table S4: Overall efficiency of the two-donor (2sgRNA-2ssODN) floxing method of generating the cKO alleles
Delievery method	Number of loci	Zygotes processed	Zygotes transferred (% zygotes processed)	Live born pups analyzed (% zygotes transferred)	Correctly targeted (% live born)
Microinjection	49	17557	12491	1684	15
Electroporation	7	330	273	34	0
Total	56	17887	12,764 (71.4%)	1718 (13.4%)	15 (0.87%)
