# Supplementary material for: Reproducibility of CRISPR-Cas9 methods for generation of conditional mouse alleles: a multi-center evaluation
Source: Genome Biol. 2019 Aug 26;20:171. doi: 10.1186/s13059-019-1776-2 (PMC6709553; doi:10.1186/s13059-019-1776-2)
Supplement: Supplementary file 5 — Table S5. The details and the results of the 330 unique loci attempted for ssODN knock-in projects (i.e. point mutation knock-in or short-tag insertion projects). (XLSX 14 kb) [file 13059_2019_1776_MOESM5_ESM.xlsx]

## Sheet: Supplementary Table 2
Table S5: Details and results of 330 unique loci edited to obtain a knock-in mutation using a ssODN donor (ie.- insertion of a point mutation or short-tag)
Laboratory (name)	Number of loci attempted	Number of loci succesful	Total number of zygotes injected for all projects.	Total number of zygotes transferred for all projects	Total number of mice screened	Total number of mice carrying the desired mutation	Overall efficiency (correctly targeted offspring %)	SgRNA testing? (yes/no/occasional)	Comments
Experimental Animal Division, RIKEN BRC, Japan	11	9	3591	2874	338	73	0.215976	No
Osaka University, Japan	23	20	4423	4154	402	157	0.390547	No
Tokai University, Japan	2	2	549	441	141	66	0.468085	No
Laboratory Animal Resource Center, University of Tsukuba	50	42	15790	14320	5053	217	0.0429448	Yes	As a general practice, this lab does not count mosaic animals and compound heterozygote genotypes (pt mutant + indel on the second allele) as positives even though they contained the desired alleles. Mosaic and compound het genotypes each were approximately same as the clean mutants. Therefore the number of mice containing correct allele would be approximately 3X 217 = 514
TIGM, USA	11	10	3023	2070	240	30	0.125	Yes
University of Adelaide, Australia	16	16	3202	2378	651	33	0.05	No
University of Rochester, USA	23	21	4156	2912	432	54	0.125	No	This lab first performed an in-house developed duplex PCR assay followed by Sanger sequencing. Invariably all positive animals identified in a duplex PCR assay were positive by Sanger sequencing. In theory, the number of animals containing desired allele would be at least three times higher (54 x 3 = 162) because only sequence confirmed mice were counted as positives
Maine Medical Center Research Institute, USA	3	2	Not Recorded	720	58	24	0.41	Yes
MD Anderson, USA	20	17	Not Recorded	6530	376	41	0.109043	Occasionally	Guides are not routinely tested. Of the 20 genes shown, the sgRNAs for 14 were generated by IVT.
University of Manchester Transgenic Unit, UK	13	12	2534	1983	276	39	0.141304	No
VIB-UGENT IRC Transgenic mouse Core Facility, Belgium	5	5	Not Recorded	1847	226	17	0.0752212	No
Molecular Biomechanics Lab, Indiana University, USA	12	10	2459	1618	201	14	0.0696517	Yes (tested commercially upon ordering)
Mouse Biology Program (MBP), University of California, Davis, USA	5	4	Not Recorded	397	135	39	0.29	Yes
Children's Research Institute Mouse Genome Engineering Core, UT Southwestern, USA	3	2	1274	1228	111	5	0.045	Yes
Centre de Recherche duCentre Hospitalie de l'Universite de Montreal (CRCHUM), Canada	2	2	98	72	11	2	0.18	Yes	The projects included in this row are long ssDNA knock-in projects, which are done via microinjections, to document this lab's technical proficiency in performing CRISPR HDR microinjections.
McGill Integrated Core for Animl Modeling (MICAM)	39	39	5001	4962	642	193	0.3	Yes
University of Nebraska Medical Center, Omaha, NE, USA	23	21	3090	2564	411	126	0.306569	No
Czech Center for Phenogenomics, Czech Republic	14	10	2732	2323	384	53	0.138021	No	These data include also TALEN - based ssODN experiments (relevant for demonstration of microinjection skill)
The Australian National University, Australia	55	49	12099	6217	859	186	0.216	Yes
Total	330	293 (89%)	64021	59610	10947	1369	0.125057
