# Supplementary material for: Reproducibility of CRISPR-Cas9 methods for generation of conditional mouse alleles: a multi-center evaluation
Source: Genome Biol. 2019 Aug 26;20:171. doi: 10.1186/s13059-019-1776-2 (PMC6709553; doi:10.1186/s13059-019-1776-2)
Supplement: Supplementary file 6 — Table S6. The details and the results of alternate methods of floxing, tested on 18 loci. (XLSX 23 kb) [file 13059_2019_1776_MOESM6_ESM.xlsx]

## Sheet: Supplementary Table 6
Table S6: Details and results of alternate methods of LoxP insertion
Laboratory	Gene	Alternate method attempted	5' guide	3' guide	5' donor	3' donor	Zygotes injected	Zygotes transferred	Live born pups	Correctly targeted	Incorrectly targeted in 5’	Incorrectly targeted in 3’	Site of injection (N = pronuclear, C = cytoplasmic)
Experimental Animal Division, RIKEN BRC, Japan	Trp53	Pronuclear injection of plasmid (with same guides)	Same guide as in the 2 guide- 2 oligo approach	Same guide as in the 2 guide- 2 oligo approach	5'- CACCTAAATTGTAAGCGTTAATATTTTGTTAAAATTCGCGTTAAATTTTTGTTAAATCAGCTCATTTTTTAACCAATAGGCCGAAATCGGCAAAATCCCTTATAAATCAAAAGAATAGACCGAGATAGGGTTGAGTGTTGTTCCAGTTTGGAACAAGAGTCCACTATTAAAGAACGTGGACTCCAACGTCAAAGGGCGAAAAACCGTCTATCAGGGCGATGGCCCACTACGTGAACCATCACCCTAATCAAGTTTTTTGGGGTCGAGGTGCCGTAAAGCACTAAATCGGAACCCTAAAGGGAGCCCCCGATTTAGAGCTTGACGGGGAAAGCCGGCGAACGTGGCGAGAAAGGAAGGGAAGAAAGCGAAAGGAGCGGGCGCTAGGGCGCTGGCAA…		224	202	5	2	LoxP = 1; Indels = 1; Deletion = 1	Indels = 2;	N
	Trf (First LoxP)	Second LoxP insertion in the next generation	Same guide as in the 2 guide- 2 oligo approach	Same guide as in the 2 guide- 2 oligo approach	Same donor as in the 2 guide- 2 oligo approach	Same donor as in the 2 guide- 2 oligo approach	120	112	11	2	LoxP site correctly inserted prior to this injection	LoxP = 2; Indels = 6	C
	Trf (Second LoxP)	Second LoxP insertion in the next generation	Same guide as in the 2 guide- 2 oligo approach	Same guide as in the 2 guide- 2 oligo approach	Same donor as in the 2 guide- 2 oligo approach	Same donor as in the 2 guide- 2 oligo approach	107	94	18	7	LoxP = 7; Indels = 4	(LoxP site correctly inserted prior to this injection 6/7 pups had loxP in cis)	C
Osaka University, Japan	Trmt6	CLICK method	5'-GGTTAAAGGTCTGTGAAGTCAGG-3'	5'-GGCTGTACTCAAAGTACTAGTGG-3'	5'-gctcttCTAGAGAATTAGCCCAACGGTAAAAGTACTTGTTGTCCTCTGAGAAGATCCAGGTTCAGTTCTGAACACCCACATGGTGGCTCACAACCATCTGTTACTTCAGTTCCAGGGATCTGATGCCCTTTCTGAGCTCAGGCACCAGGCATGCATCTGGTACTCATACATGCACACAGGCAAAACACTCAAACGCGTGAAATTAAATATTCAAAACATGGTTTTTCTTTTTGAGAAAGGGTCTTTACATTAGCCCTGAGCTTCCAGTGTATACCATGCAGGCCTTGAACTCACAGAGATCCTACTGATGGGGTTAAAGGTCTGTGAAATAACTTCGTATAATGTATGCTATACGAAGTTATGTCAGGGCAAGCAGGATGGCCCAGTGAGTATAGG…		336	246	40	8	LoxP = 8; Indels = 7; Deletions = 9	Indels = 7; LoxP = 10	C and N
	Tmem163	CLICK method	5'-GTTCCATATCTCCGGAATGCTGG-3'	5'-CCTGATCTGGGGTGAATATGTTC-3'	5'- GCTCTTCCACATAATACATGGACAATATATACAGTCTCAGAAACACCTCTCTCTCTCTCTCTCTCTGGTTTTCTCAAAGGCATAGAATTTCTACATGATATCAAATTGTTGGGAGACTTCCTGAACCTCCTGAACCTAGCTAGAACAGTTCCAGTGAGAGCCAGAATTAGAATTTGCACCCAAGGTTTTTTAACTTACTGGGTATAGGAAAATGCCAATGTCATCTTGCCTGTCACAAGATTAAACACTTTCATGTATTTCAGAAAACAGTACTTCCCATTCTAATCTCCTGTTCCATATCTCCGGAATAACTTCGTATAATGTATGCTATACGAAGTTATATGCTGGGTCCTGGGGCTCTGAGAACAGAGCCATTCATACAAGGGCCACAGTGT…		196	187	37	1	Indels = 14; LoxP = 1; Deletions = 17	Indels = 4; LoxP = 2	C and N
	Wtap	CLICK method	5'-CCTTTGTAGGTAACCTATGCCCA-3'	5'-CCTGGAATTATGATCTCCTGCCA-3'	5'- gctctTCAAATTAGAGATCTCCCTTAGTCTTCTGAATATTAGAAATACAAGGGTATATATACTAAAATAGTCTGACAGGTAGTCTTATTTCAATACAATTTCAAAGGATGATCCCTACCCCCACCTCCAGCCCCACCCCTACCTCCACCCCTAGGTTTTTCACGATGGGGTTTCTATATGTAGTCCTGGCTGTCCTAGAACTCTATAAATCAACCAGGTGGGCCTCTGCCTCCCAATGCTGAGATTAACATTACCACTACCTGGGTCTTTTTGTTTTAGTCTTGCTAAGGTGCCAAGCTGGCCTTGAGCCTTTG ATAACTTCGTATAATGTATGCTATACGAAGTTATTAGGTAACCTATGCCCAACCTATGTGTATGTTCTTTTGCCTTACCT…		179	112	16	7	Indels = 6; LoxP = 8 ; Deletions = 11	Indels = 5; LoxP = 8	C and N
	Mettl3	CLICK method	5'-GTTATCAGTGCTAGGATTATAGG-3'	5'-GCTATATACTTAAACTGGGTGGG-3'	5'- gcTCTTCCTGCCTTTGGAATGGCTACTGCATGAGAAGGAGTACAGGCTCACTTGCAAGTAAAAGGAAGATTTTCTAGCCAAGCATCTGGATCTGAGTAACAATGAAAGTTAAAGTCTGGAAGGCAGAGAGTCCTAGGAGAAGTCAGGAACCTGGGCGTAGGGCCGGTGTTTACTCTGGAGTAAGGAGGCCTTCCTGGACGATATCCTTCCCTTTAGTAAGAGAAGAAAGTCTGTATTCTGTTGTCTTTGAGACAAGGTTTCAGAGCTCCGGCTGGGCACGCTGAGGATGGGCTTTCTGATTTTCAGGCTCTGGTTATCAGTGCTAGGATATAACTTCGTATAATGTAT GCTATACGAAGTTAT TATAGGCCTAAGCCGCTGCCCCCAGATCAA…		460	410	61	6	Indels = 19; LoxP = 6 ; Deletions = 4	Indels = 19; LoxP = 7	C and N
	Mettl14	CLICK method	5'-CCATTGGCGACAGGGAATCATCC-3'	5'-GACTTATGGGGGAGCTTCGGGGG-3'	5'- GCTCTTCACTGCAGCGTTCCTCCTGTGTCCTCAGTCTGACTTGGAAGGTTTTCTGTGAATCGGCTCTATTCAGCTCAGCCTTTGTCTACATTTATTGCATTCGACAGAATTCCTCCAGCGGCCACTTACAGTTGACATTACTGGGTTTAAGCTGTTAGTAGATTTTATTAAAAGCTTAGCTTTAATGAAGCTGAGTGCATCTCTGTGAGAGCAGGAGATACATGTAGTACATAAAGTGGTTCACATGAAGGGCTTTGCTTTCTGTGTTACTGCTTCTGATGCCAACTTGTATTTCATTCACCATTGGATAACTTCGTATAATGTATGCTATACGAAGTTATCGACAGGGAATCATCCTAATTTCAAATTTAACCAAATGCGTAAAATACTTTCCG…		733	552	65	8	Indels = 36; LoxP = 8 ; Deletions = 18	Indels = 22; LoxP = 13	C and N
Laboratory Animal Resource Center, University of Tsukuba	Gcn1|1	Second LoxP insertion in the next generation	Same guide as in the 2 guide- 2 oligo approach	Same guide as in the 2 guide- 2 oligo approach	Same donor as in the 2 guide- 2 oligo approach	Same donor as in the 2 guide- 2 oligo approach	228	185	82	1	LoxP site correctly inserted prior to this injection	LoxP=2	N
	St3gal5	Second LoxP insertion in the next generation	Same guide as in the 2 guide- 2 oligo approach	Same guide as in the 2 guide- 2 oligo approach	Same donor as in the 2 guide- 2 oligo approach	Same donor as in the 2 guide- 2 oligo approach	195	167	68	1	LoxP=15	(no gRNA)	N
Maine Medical Center Research Institute, USA	ICam1	Pronuclear injection of plasmid (with different set of guides)	5'- TCTGTGTTGAGCGCACCAAT CGG-3'	5'- CTGTAACCCGAAGAGCCGCG AGG -3'	5'- GGCCGCGGGAATTCGATNgtatgctgCTGGCTTCTCTGTTGAAGGAGttatgttctgctcattgatgctccactgaggatcaaagcaggattttccaaTATTCAGCTCTTGGAtCcATTataacttcgtatagcatacattatacgaagttatGGTGCGCTCAACACAGAaggtgccgctttaaacagtcaaactaaagactgcatatgggaccttagggcaatggagtctcaaacaggtgaaatgaggaccaaagactctcagtgacaccactagaaaaatccactctgagggatttcccagattcccttgaggtcactctgaaactccatcatagttgtcctggggtagagattgagtgcccgctccccagacaccccccccccccaatcaaa…		98	98	18	4	LoxP = 4	LoxP= 4	N
University of Manchester Transgenic Unit, UK	Nr1d1	Second LoxP insertion in the next generation	Same guide as in the 2 guide- 2 oligo approach	Same guide as in the 2 guide- 2 oligo approach	Same guide as in the 2 guide- 2 oligo approach	Same guide as in the 2 guide- 2 oligo approach	169	134	23	2	LoxP = 2; Indels = 1		N
	Genomic region floxing, BP1-BP2	Second LoxP insertion in the next generation	Same guide as in the 2 guide- 2 oligo approach	Same guide as in the 2 guide- 2 oligo approach	Same guide as in the 2 guide- 2 oligo approach	Same guide as in the 2 guide- 2 oligo approach	333	234	91	26	LoxP = 26; Indels = 17		N
	Lrrc8a	Second LoxP insertion in the next generation	Same guide as in the 2 guide- 2 oligo approach	Same guide as in the 2 guide- 2 oligo approach	Same guide as in the 2 guide- 2 oligo approach	Same guide as in the 2 guide- 2 oligo approach	116	108	36	34	LoxP = 34; indels=5		N
	Bin1	Easi-CRISPR	Same guide as in the 2 guide- 2 oligo approach	Same guide as in the 2 guide- 2 oligo approach	5'-agaaagacctggcccagttggaaagattgtcaggcccaggctggatgggcaggttcttcatcatactctccgctaATAACTTCGTATAGCATACATTATACGAAGTTATgaattcaggttacctgtttgtgccccaccctggcctcctgcagacagacagggacacagggcagacagggacatgcagtgcagattgagggcaggtcctagaggggagactagaagacagaggtaaaggcaggagacatcagggcaggctggggatagatgggaaatctccggggaggagcagtgggaggagggctgggaacaggtagaggatgtgcaggctgaggttagtgtgggaaggtccagaatgggctgggtggaaaaggtcagaagcaggctgaagggcag…		101	92	11	2	Indels=5; LoxP=7; Deletion =1	LoxP =5; indels = 6	N
Lillehei Heart Institute Regenerative Medicine and Sciences Program, University of Minnesota, USA.	Vezf1	Easi-CRISPR (different guides used)	5'-GGTAAGGAAATTTACACCGA-3'	5'-CCTTAAGCAATGGCAATTTT-3'	5'- GGACTTAGTATGATCTGAAGAAAATAACAGGTGAGGGATTAAAGTTTGTGTTTATGGTGTGAGAGGTAAGGAAATTTAATAACTTCGTATAGCATACATTATACGAAGTTATAAGCTTCACCGAGGGCTGAGGGGGTTGGTAATTCTTGCTTTCTGCAGAATGTTCCCTGTAGTCTGCCAAGGTGCAGTGTCACATAAGTAACGTTCTCCCTGAGGGTTCCCTTACATCTTCTGTTTGAAACTCTCTTACAGGCCTGACCACCTAAGCTGTCATGTAAAACATGTGCATTCAACAGAAAGACCCTTCAAATGCCAAGTAAGAGTTAAAATGATTTATCCTCACCTAGCACTTGGTGCACATTATCCAAAAAGTCGGAGCCAGTCAAATCTCAAGC…		134	112	12	1	LoxP = 7	LoxP = 3	N
VIB-UGENT IRC Transgenic mouse Core Facility, Belgium	Taok3	Easi-CRISPR (different guides used)	5' CCGTCGTTGACTCTGCACAT 3'	5' GGAGGCTGAGGCGGAACCAA 3'	5' ATGTCACTGCCTGTGCCTTTCCAGTATCACAGTGGGCACGGATGTGAGAGGGGAGGTGCTGTCAACTCACTAGTATCTACCCATGGATAACTTCGTATAGCATACATTATACGAAGTTATTGCAGAGTCAACGACGGACCTGAGCTCTCCCACCACTGCTGCTGTGTGTGCCCAGCAGCTAGCTGTGTTTAAAAATTCTATTTAAAAACCTTCTGAAACCAACCAGGACCTCTCAATAGAAGTTGCCTCATACCCTCTTAGGTCAAGGGTAACTGTGGTGACTTTGTGGCAGAGGCGAGCAGCATGGCCTAGAACGCAGTCAGGAGGGACCGATAAACCCGGGCCAGCTGGGTCAGAACCGACATCGCTTTGACTCGACACTGATCAGTAAATTAC…		335	297	38	5	LoxP = 5	loxP = 3	N
Molecular Biomechanics Lab, Indiana University, USA	Hspg2	Second LoxP insertion in the next generation	5’ - CTGGACTTATAGTCCAACGT - 3’	Same guide as in the 2 guide- 2 oligo approach	Same guide as in the 2 guide- 2 oligo approach	Same guide as in the 2 guide- 2 oligo approach	136	136	15	3	LoxP = 6	LoxP site correctly inserted prior to this injection	N
Mouse Biology Program (MBP), University of California, Davis, USA	Gene B	Easi-CRISPR (different guides used)	5'- TGTGTGTTTAAAGACCGTAC -3'	5'- TGTATGCAATGTGGGTAGCG -3'	5'- ggtatatatgtgtgatgtgtatgtgctacacacatggtgttatgattgaatacacgtgtgtgtatgtgtgtgtttaaagaccgATAACTTCGTATAGCATACATTATACGAAGTTATGAATTCtactggagtgcaatctttcaccacatggccattgtaaactttctgctctgaactgaggggtggcggagaagaacttacacatcaatgattaaatctcttcatatagaaattagggtaaatcagaagattagaagtagttgcagaatctctttacttgttataaaatccctctgtacctttgtttcttagAAATGATCGTCGCAATTGGACCTTAAATGTCACCAAAAGAAACAAACACAGCTGTTTCTCTGACAAGCTCGTGACAAGCAGAG…		81	76	19	2	LoxP = 9	LoxP = 3	N
