# Supplementary material for: Reproducibility of CRISPR-Cas9 methods for generation of conditional mouse alleles: a multi-center evaluation
Source: Genome Biol. 2019 Aug 26;20:171. doi: 10.1186/s13059-019-1776-2 (PMC6709553; doi:10.1186/s13059-019-1776-2)
Supplement: Supplementary file 7 — Table S7. The Evaluation of the modified method of two-donor floxing method (sequential delivery approach) reported in the Horii et al. 2017 report. (XLSX 11 kb) [file 13059_2019_1776_MOESM7_ESM.xlsx]

## Sheet: Supplementary Table 7
	Table S7: Evaluation of the 'sequential delivery approach' modification of the 2guide 2 oligo floxing approach reported in Horii et al 2017
	Gene Name*	Cas9/gRNA/ssODN (ng/µl)	# zygotes transferred	#pups born	indels in 5'	Indels in 3'	Loxp in 5'	Loxp in 3' **	Cis LoxP insertions
	Snrpb	50 (protein):50:30	66	15	4/9 (44%) (9 screened)	9/9 (100%) (9 screened)	4/15 (25%)	0/15 (0%)	0/15 (0%)
	Abc (exon2)	50 (protein):50:30	120	4	0/4 (0%)	4/4 (100%)	4/4 (100%)	0/4 (0%)	0/4 (0%)
	Abc (exon3)	50 (protein):50:30	80	3	3/3 (100%)	3/3 (100%)	1/3 (33%)	0/3 (0%)	0/3 (0%)
	Tmed2	100 (mRNA):50:100	35	6	Unknown	Unknown	0/6	0/6 (0%)	0/6 (0%)
		50 (protein):50:20	40	11	Unknown	Unknown	0/11	1/11 (0%)	0/11 (0%)
	Total		341	39	44% (7/16 analyzed)	100% (16/16 analyzed)	23% (9/39)	2.9% (1/39) **	0
	* This work was performed at McGill Integrated Core for Animl Modeling (MICAM), where the general practice is to test guides for every project. The guides for all four projects were confirmed to be active by pre-testing. The laboratory has 100% success rate in ssODN HDR knock-in projects (all of the 39 projects attempted thus far have been succesful; data not shown).
	** The LoxP donor injected at the 2-cell stage (the basis for the sequential method described by Hori et al., 2017) did not insert into cis LoxP sites in any of the 39 pups obtained for the four projects. Only one out of 39 pups analyzed had a 3' LoxP insertion but this pup did not contain the 5' LoxP site.
